# Supplementary material for: Hop Tannins as Multifunctional Tyrosinase Inhibitor: Structure Characterization, Inhibition Activity, and Mechanism
Source: Antioxidants (Basel). 2022 Apr 13;11(4):772. doi: 10.3390/antiox11040772 (PMC9027561; doi:10.3390/antiox11040772)
Supplement: Supplementary file 1 [file antioxidants-11-00772-s001.zip]

Archive with 1 entries (1 files):
- antioxidants-1630385-supplementary.pdf
